# Supplementary material for: Multiple climate change-driven tipping points for coastal systems
Source: Sci Rep. 2021 Jul 30;11:15560. doi: 10.1038/s41598-021-94942-7 (PMC8324862; doi:10.1038/s41598-021-94942-7)
Supplement: Supplementary file 1 — Supplementary Information. [file 41598_2021_94942_MOESM1_ESM.xlsx]

## Sheet: Data
	Supplemental Table. Physical exposure, socioeconomic exposure, and habitat loss across the different SLR scenarios (data for Fig. 3), and the identification of potential tipping points.												Identification of potential tipping points- relative to study area totals (values reported for first SLR scenario in series)											Absolute changes between scenarios (values reported for first SLR scenario in series)										Change relative to prior SLR scenario (values reported for first SLR scenario in series)										Exposure relative to study area totals
													Most significant change											Most significant change										Most significant change
													Most significant change AND > 50%		% change between SLR Scenarios																			Most significant change AND > 50%
	SLR (m)	0	0.25	0.5	0.75	1	1.25	1.5	1.75	2			SLR (m)	0	0.25	0.5	0.75	1		1.5				SLR (m)	0	0.25	0.5	0.75	1	1.25	1.5	1.75		SLR (m)	0	0.25	0.5	0.75	1	1.25	1.5	1.75		SLR (m)	0	0.25	0.5	0.75	1
	Residents												Residents											Residents										Residents										Residents
	No storm	0	882	931	980	2692		2846		4410			No storm	0.00539783	0.000299879	0.000299879	0.0104774	0.000942478		0.00957166				No storm	882	49	49	1712	154		1564			No storm	NaN	0.0555556	0.0526316	1.74694	0.0572065		0.549543			No storm	0	0.00539783	0.00569771	0.00599759	0.016475
	Annual	2302	2489	2565	2681	2821		3504		5398			Annual	0.00114444	0.000465119	0.000709919	0.000856798	0.00417995		0.0115913				Annual	187	76	116	140	683		1894			Annual	0.0812337	0.0305344	0.0452242	0.0522193	0.242113		0.540525			Annual	0.0140882	0.0152327	0.0156978	0.0164077	0.0172645
	100-year storm	3232	3350	3397	3822	4040		5040		11582			100-year storm	0.000722159	0.000287639	0.002601	0.00133416	0.00611999		0.040037				100-year storm	118	47	425	218	1000		6542			100-year storm	0.0365099	0.0140299	0.12511	0.0570382	0.247525		1.29802			100-year storm	0.0197798	0.020502	0.0207896	0.0233906	0.0247248
	Employees												Employees											Employees										Employees										Employees
	No storm	0	382	382	382	1354		2731		3631			No storm	0.0030596	0	0	0.00778516	0.011029		0.00720848				No storm	382	0	0	972	1377		900			No storm	NaN	0	0	2.5445	1.01699		0.32955			No storm	0	0.0030596	0.0030596	0.0030596	0.0108448
	Annual	1083	1092	1092	1359	1714		3166		4257			Annual	7.20848e-05	0	0.00213851	0.00284334	0.0116297		0.00873828				Annual	9	0	267	355	1452		1091			Annual	0.00831025	0	0.244505	0.261221	0.847141		0.344599			Annual	0.0086742	0.00874629	0.00874629	0.0108848	0.0137281
	100-year storm	1360	1360	1627	1718	2787		3830		10362			100-year storm	0	0.00213851	0.000728857	0.00856207	0.00835382		0.0523175				100-year storm	0	267	91	1069	1043		6532			100-year storm	0	0.196324	0.0559312	0.622235	0.374238		1.70548			100-year storm	0.0108928	0.0108928	0.0130313	0.0137602	0.0223223
	Parcel values												Parcel values											Parcel values										Parcel values										Parcel values
	No storm	0	143051905	166071438	177150152	460427164		870410893		1083157241			No storm	0.00317768	0.000511344	0.000246097	0.00629257	0.00910717		0.00472584				No storm	143051905	23019533	11078714	283277012	409983729		212746348			No storm	NaN	0.160917	0.0667105	1.59908	0.890442		0.244421			No storm	0	0.00317768	0.00368903	0.00393512	0.0102277
	Annual	345361158	405940110	424649304	453002057	611690336		1013275025		1251933828			Annual	0.00134567	0.000415596	0.000629814	0.00352502	0.0089206		0.00530144				Annual	60578952	18709194	28352753	158688279	401584689		238658803			Annual	0.175408	0.0460886	0.0667675	0.350304	0.656516		0.235532			Annual	0.00767168	0.00901735	0.00943294	0.0100628	0.0135878
	100-year storm	581318667	621145346	632034579	646657937	966632313		1292062979		3313274761			100-year storm	0.000884689	0.000241888	0.000324836	0.00710775	0.00722895		0.0448982				100-year storm	39826679	10889233	14623358	319974376	325430666		2021211782			100-year storm	0.0685109	0.0175309	0.023137	0.494812	0.336664		1.56433			100-year storm	0.0129131	0.0137978	0.0140397	0.0143645	0.0214723
	Developed land (sq km)												Developed land											Developed land (sq km)										Developed land										Developed land
	No storm	0	0.782694	0.847962	1.01139	2.47214		2.99506		3.75186			No storm	0.01553	0.00129502	0.0032427	0.0289839	0.0103756		0.0150161				No storm	0.782694	0.0652677	0.163428	1.46075	0.522919		0.756795			No storm	NaN	0.0833885	0.192731	1.4443	0.211524		0.252681			No storm	0	0.01553	0.016825	0.0200677	0.0490516
	Annual	2.10255	2.26883	2.34705	2.47499	2.66484		3.3877		4.16884			Annual	0.00329923	0.00155197	0.00253866	0.00376688	0.0143429		0.0154992				Annual	0.166277	0.0782176	0.127945	0.189846	0.722866		0.78114			Annual	0.0790835	0.0344749	0.0545134	0.0767057	0.271261		0.230581			Annual	0.0417183	0.0450175	0.0465695	0.0491081	0.052875
	100-year storm	2.64412	2.74953	2.83319	2.95932	3.37294		4.01914		6.65705			100-year storm	0.00209157	0.00165989	0.00250269	0.00820696	0.0128218		0.0523406				100-year storm	0.105413	0.0836566	0.126132	0.413621	0.646202		2.6379			100-year storm	0.0398668	0.0304258	0.0445196	0.139769	0.191584		0.656335			100-year storm	0.0524639	0.0545555	0.0562154	0.0587181	0.066925
	Long-term beach erosion (m)	0	10.7611	14.3344	22.2453	26.11	30.7773	34.7538	38.1953	41.1906														Long-term beach erosion (m)	10.7611	3.57335	7.91089	3.86466	4.66733	3.97646	3.44151	2.99527		Long-term beach erosion (m)	NaN	0.332063	0.55188	0.173729	0.178757	0.129201	0.0990256	0.07842
	Cliff retreat (m)	0	5.46	10.64	15.22	19.44	21.61	24.58	27	30.29														Cliff retreat (m)	5.46	5.18	4.58	4.22	2.17	2.97	2.42	3.29		Cliff retreat (m)	NaN	0.948718	0.430451	0.277267	0.111626	0.137436	0.098454	0.121852		This includes data for the communities of Carpinteria, Goleta, Isla Vista, Montecito, and Santa Barbara (city)
	SLR (m)	0		0.5		1		1.5		2			SLR (m)	0		0.5		1		1.5																								Study Area Totals
	Upper intertidal zone (% of habitat space remaining)- no storm												Upper intertidal zone (% change of habitat space)- no storm																															Residents	163399
	Bluff backed	1		0.12984		0.01234		0		0			Bluff backed	0.87016		0.1175		0.01234		0																								Employees	124853
	Dune backed	1		0.367491		0.200851		0.148633		0.0879031			Dune backed	0.632509		0.166639		0.052218		0.0607301																								Parcel value	45017692250
	Groomed	1		0.490471		0.169744		0.044172		0			Groomed	0.509529		0.320727		0.125572		0.044172																								Developed Land (sq km)	50.3988
	Armored	1		0.0144923		0		0		0			Armored	0.985508		0.0144923		0		0
	Mixed	1		0.303819		0.0458388		0.00419883		0			Mixed	0.696181		0.257981		0.0416399		0.00419883
	Average=	1		0.261223		0.0857549		0.0394008		0.0175806			Average=	0.738777		0.175468		0.0463541		0.0218202
	Upper intertidal zone (% of habitat space remaining)- annual storm												Upper intertidal zone (% change of habitat space)- annual storm
	Bluff backed	1		0.148		0.052		0		0			Bluff backed	0.852		0.096		0.052		0
	Dune backed	1		0.456		0.261		0.131		0.07			Dune backed	0.544		0.195		0.13		0.061
	Groomed	1		0.401		0.036		0		0			Groomed	0.599		0.365		0.036		0
	Armored	1		0.036		0.004		0		0			Armored	0.964		0.032		0.004		0
	Mixed	1		0.165		0.01		0		0			Mixed	0.835		0.155		0.01		0
	Average=	1		0.2412		0.0726		0.0262		0.014			Average=	0.7588		0.1686		0.0464		0.0122
	Tidal marsh habitat zones (% of total habitat space)												Tidal marsh habitat zones (% change)
	SLR (m)	0	0.1778	0.3556	0.6096	1.016	1.397	1.6764	2.032	2.54	3.048		SLR (m)	0	0.1778	0.3556	0.6096	1.016	1.397	1.6764	2.032	2.54
	Upland	0.203873	0.151288	0.113022	0.0782596	0.0407257	0.0211857	0.00971576	0.00297486	6.78159e-05	0		Upland	-0.0525845	-0.0382663	-0.0347624	-0.0375339	-0.01954	-0.0114699	-0.0067409	-0.00290704	-6.78159e-05
	Transition zone	0.0408749	0.0373621	0.0247257	0.0142685	0.0100277	0.00648772	0.00488275	0.00132467	0.000411417	0		Transition zone	-0.00351286	-0.0126364	-0.0104572	-0.00424076	-0.00353999	-0.00160498	-0.00355808	-0.000913254	-0.000411417
	High marsh	0.318947	0.168821	0.129556	0.0923246	0.043357	0.0262041	0.01921	0.0128398	0.00279402	9.94634e-05		High marsh	-0.150126	-0.0392654	-0.0372309	-0.0489676	-0.0171529	-0.00699408	-0.00637018	-0.0100458	-0.00269455
	Mid marsh	0.340911	0.469083	0.19304	0.102768	0.0594022	0.0308517	0.0222165	0.0141419	0.00585025	0.00188528		Mid marsh	0.128172	-0.276042	-0.090272	-0.043366	-0.0285505	-0.00863523	-0.00807462	-0.00829163	-0.00396497
	High mudflat	0.00784856	0.0146437	0.0284917	0.0989796	0.605424	0.770922	0.834656	0.797108	0.262099	0.121815		High mudflat	0.00679516	0.013848	0.0704879	0.506445	0.165498	0.0637334	-0.0375474	-0.535009	-0.140284
	Low mudflat	0.0765009	0.147757	0.50012	0.602355	0.230018	0.125003	0.0753525	0.046359	0.0251461	0.00954848		Low mudflat	0.0712564	0.352362	0.102235	-0.372337	-0.105015	-0.0496503	-0.0289936	-0.0212128	-0.0155977
	Subtidal	0.011045	0.011045	0.011045	0.011045	0.011045	0.0193456	0.0339667	0.125251	0.703631	0.866651		Subtidal	0	0	0	0	0.00830067	0.0146211	0.0912848	0.578379	0.16302
	SUMMARY
	Vegetated marsh/transition habitat	0.904606	0.826554	0.460344	0.287621	0.153513	0.0847292	0.056025	0.0312812	0.0091235	0.00198475		Vegetated marsh/transition habitat	-0.0780516	-0.36621	-0.172723	-0.134108	-0.0687834	-0.0287042	-0.0247438	-0.0221577	-0.00713876
	Mudflats/subtidal habitat	0.0953944	0.173446	0.539656	0.712379	0.846487	0.915271	0.943975	0.968719	0.990876	0.998015
[truncated: 4 more columns]
